# Supplementary material for: Determinants of Knowledge, Attitude, and Practices of Veterinary Drug Dispensers toward Antimicrobial Use and Resistance in Main Cities of Malawi: A Concern on Antibiotic Stewardship
Source: Antibiotics (Basel). 2023 Jan 11;12(1):149. doi: 10.3390/antibiotics12010149 (PMC9855151; doi:10.3390/antibiotics12010149)
Supplement: Supplementary file 1 [file antibiotics-12-00149-s001.zip]

Archive with 1 entries (1 files):
- antibiotics-2094961-supplementary.pdf
